# Supplementary material for: Longitudinal study of the short- and long-term effects of hospitalisation and oral trimethoprim-sulfadiazine administration on the equine faecal microbiome and resistome
Source: Microbiome. 2023 Feb 27;11:33. doi: 10.1186/s40168-023-01465-6 (PMC9969626; doi:10.1186/s40168-023-01465-6)
Supplement: Supplementary file 2 — Additional file 1. Data regarding appetite, behaviour and rectal temperature for all subjects during the entire study period. [file 40168_2023_1465_MOESM1_ESM.xlsx]

## Sheet: S2
Study day	Pony	Appetite	Behaviour	Temperature (ºC)	Remarks
D0	A	NA	NA	37.3
D0	B	NA	NA	37.1
D0	C	NA	NA	37.9
D0	D	NA	NA	38			NA = no abnormalities
D0	E	NA	NA	37.5
D0	F	NA	NA	37.5
D1-D12	All ponies	NA	NA
D13-1	A	NA	NA	37.4
D13-1	B	NA	NA	37.2
D13-1	C	NA	NA	38
D13-1	D	NA	NA	37.6
D13-1	E	NA	NA	37.5
D13-1	F	NA	NA	37.6
D13-2	A	NA	Excitated	37.9	Soft faeces
D13-2	B	NA	NA	37.5	Soft faeces
D13-2	C	NA	NA	37.9
D13-2	D	NA	NA	37.7
D13-2	E	NA	Mild sweating	38.2	Soft faeces
D13-2	F	NA	Excitated	38	Soft faeces
D14	A	NA	NA	37.9
D14	B	NA	NA	37
D14	C	NA	NA	37.4
D14	D	NA	NA	37.3
D14	E	NA	NA	37.8
D14	F	NA	NA	37.6
D15	A	NA	NA	37.6
D15	B	NA	NA	37
D15	C	NA	NA	37.4
D15	D	NA	NA	37.4
D15	E	NA	NA	37.3
D15	F	NA	NA	37.5
D16	A	NA	NA	37.6
D16	B	NA	NA	37.8
D16	C	NA	NA	37.3
D16	D	NA	NA	37.3
D16	E	NA	NA	37.3
D16	F	NA	NA	37.5
D17	A	NA	NA	37.3
D17	B	NA	NA	37.3
D17	C	NA	NA	37.3
D17	D	NA	NA	37.8
D17	E	NA	NA	37.3
D17	F	NA	NA	37.8
D18	A	NA	NA	37.5
D18	B	NA	NA	37.3
D18	C	NA	NA	37.7
D18	D	NA	NA	37.7
D18	E	NA	NA	37.5
D18	F	NA	NA	37.9
D19	A	NA	NA	37.4
D19	B	NA	NA	36.9
D19	C	NA	NA	37.4
D19	D	NA	NA	37.8
D19	E	NA	NA	37.4
D19	F	NA	NA	37.6
D20	A	NA	NA	37.5
D20	B	NA	NA	37.1
D20	C	NA	NA	37.6
D20	D	NA	NA	37.6
D20	E	NA	NA	37.6
D20	F	NA	NA	37.7
D21	A	NA	NA	37.8
D21	B	NA	NA	37
D21	C	NA	NA	37.2
D21	D	NA	NA	37.5
D21	E	NA	NA	37
D21	F	NA	NA	37.6
D22	A	NA	NA	37.8
D22	B	NA	NA	37.5
D22	C	NA	NA	37.3
D22	D	NA	NA	37.5
D22	E	NA	NA	37.4
D22	F	NA	NA	37.3
D23	A	NA	NA	37.2
D23	B	NA	NA	37.4
D23	C	NA	NA	37.2
D23	D	NA	NA	37.2
D23	E	NA	NA	37.4
D23	F	NA	NA	37.4
D24	A	NA	NA	37.7
D24	B	NA	NA	37.5
D24	C	NA	NA	37.4
D24	D	NA	NA	37.2
D24	E	NA	NA	37.7
D24	F	NA	NA	37.6
D25	A	NA	NA	37.4
D25	B	NA	NA	37
D25	C	NA	NA	37.5
D25	D	NA	NA	37.7
D25	E	NA	NA	37.8
D25	F	NA	NA	37.7
D26	A	NA	NA	37.5
D26	B	NA	NA	36.7
D26	C	NA	NA	37.3
D26	D	NA	NA	37.4
D26	E	NA	NA	37.5
D26	F	NA	NA	37.5
D27-1	A	NA	NA	37.6
D27-1	B	NA	NA	36.7
D27-1	C	NA	NA	37.4
D27-1	D	NA	NA	37.4
D27-1	E	NA	NA	37.6
D27-1	F	NA	NA	37.6
D27-2	A	NA	NA	37.7
D27-2	B	NA	NA	37.4
D27-2	C	NA	Excitated	37.5
D27-2	D	NA	NA	37.6
D27-2	E	NA	NA	37.8	Soft faeces
D27-2	F	NA	Excitated	37.4
D28	A	NA	NA	37.9
D28	B	NA	NA	37
D28	C	NA	NA	37.4
D28	D	NA	NA	37.7
D28	E	NA	NA	37.7	Soft faeces
D28	F	NA	NA	37.6
D29	A	NA	NA	37.6
D29	B	NA	NA	37.4
D29	C	NA	NA	37.4
D29	D	NA	NA	37.8
D29	E	NA	NA	37.7	Soft faeces
D29	F	NA	NA	37.8
D30	A	NA	NA	38
D30	B	NA	NA	37.7
D30	C	NA	NA	37.5
D30	D	NA	NA	37.4
D30	E	NA	NA	37.6
D30	F	NA	NA	37.8
D31	A	NA	NA	37.4
D31	B	NA	NA	37
D31	C	NA	NA	37.2
D31	D	NA	NA	37.5
D31	E	NA	NA	37.4
D31	F	NA	NA	37.8
D32	A	NA	NA	37.4
D32	B	NA	NA	37.5
D32	C	NA	NA	37.6
D32	D	NA	NA	37.5
D32	E	NA	NA	37.7
D32	F	NA	NA	37.6
D33	A	NA	NA	38
D33	B	NA	NA	37.1
D33	C	NA	NA	37.5
D33	D	NA	NA	37.5
D33	E	NA	NA	37.5
D33	F	NA	NA	37.5
D34	A	NA	NA	37.6
D34	B	NA	NA	37.3
D34	C	NA	NA	37.5
D34	D	NA	NA	37.7
D34	E	NA	NA	37.8
D34	F	NA	NA	37.7
D35-D40	All ponies	NA	NA
D41	A	NA	NA	38.1
D41	B	NA	NA	37.4
D41	C	NA	NA	37.3
D41	D	NA	NA	37.4
D41	E	NA	NA	37.5	Soft faeces
D41	F	NA	NA	37.6
D42-D47	All ponies	NA	NA
D48	A	NA	NA	37.9
D48	B	NA	NA	36.9
D48	C	NA	NA	37.2
D48	D	NA	NA	37.6
D48	E	NA	NA	37.7
D48	F	NA	NA	37.8
D49-D57	All ponies	NA	NA
D58	A	NA	NA	38
D58	B	NA	NA	37.6
D58	C	NA	NA	37.4
D58	D	NA	NA	37.6
D58	E	NA	NA	37.4
D58	F	NA	NA	37.6
D59-D87	All ponies	NA	NA
D88	A	NA	NA	38
D88	B	NA	NA	37.1
D88	C	NA	NA	37.5
D88	D	NA	NA	37.6
D88	E	NA	NA	37.4
D88	F	NA	NA	37.6
D89-D118	All ponies	NA	NA
D119	A	NA	NA	37.6
D119	B	NA	NA	37.5
D119	C	NA	NA	37.3
D119	D	NA	NA	37.4
D119	E	NA	NA	37.5	Soft faeces
D119	F	NA	NA	37.8
D120-D148	All ponies	NA	NA
D149	A	NA	NA	37.4
D149	B	NA	NA	37.7
D149	C	NA	NA	37.3
D149	D	NA	NA	37.3
D149	E	NA	NA	37.8
D149	F	NA	NA	37.7
D150-D179	All ponies	NA	NA
D180	A	NA	NA	37.8
D180	B	NA	NA	37.3
D180	C	NA	NA	37.4
D180	D	NA	NA	37.7
D180	E	NA	NA	37.6
D180	F	NA	NA	37.7
D181-D210	All ponies	NA	NA
D211	A	NA	NA	38.1
D211	B	NA	NA	37.2
D211	C	NA	NA	37.6
D211	D	NA	NA	37.6
D211	E	NA	NA	37.6
D211	F	NA	NA	37.7
