# Supplementary material for: Longitudinal study of the short- and long-term effects of hospitalisation and oral trimethoprim-sulfadiazine administration on the equine faecal microbiome and resistome
Source: Microbiome. 2023 Feb 27;11:33. doi: 10.1186/s40168-023-01465-6 (PMC9969626; doi:10.1186/s40168-023-01465-6)
Supplement: Supplementary file 4 — Additional file 3. Statistical differences (Wilcoxon signed rank) in relative abundance of taxa between samples collected at different time points during the study (D13-1 vs. D13-2; D13-1 vs. D21; D21 vs. D26 and D0 vs. D211). [file 40168_2023_1465_MOESM3_ESM.xlsx]

## Sheet: day_0_211
	Transporation (D13-1 vs. D13-2)		Hospitalization (D13 vs. D21)		TMS treatment (D21 vs. D26)		Entire study period (D0 vs. D211)
Phylum	p value	BH	p value	BH	p value	BH	p value	BH
Actinobacteria	1	1	0.84375	0.949219	0.105645	0.237702	0.21875	0.461806
Armatimonadetes	0.6875	1	0.21875	0.4375	0.422678	0.5625	0.84375	0.943015
Bacteroidetes	0.03125	0.1875	0.03125	0.28125	0.5625	0.675	0.5625	0.667969
Chlamydiae	NA	NA	NA	NA	NA	NA	NA	NA
Chloroflexi	1	1	0.371093	0.47712	0.371093	0.55664	0.36131	0.572075
Cyanobacteria	0.15625	0.46875	0.15625	0.4375	0.03125	0.09375	0.03125	0.0989583
Elusimicrobia	0.422678	0.691655	0.371093	0.47712	0.371093	0.55664	1	1
Epsilonbacteraeota	0.36131	0.650359	1	1	1	1	0.4375	0.59375
Fibrobacteres	1	1	0.15625	0.4375	0.03125	0.09375	0.5625	0.667969
Firmicutes	0.03125	0.1875	0.0625	0.375	0.03125	0.09375	0.15625	0.371094
Fusobacteria	NA	NA	NA	NA	1	1	1	1
Kiritimatiellaeota	0.84375	1	1	1	0.03125	0.09375	0.03125	0.0989583
Lentisphaerae	0.15625	0.46875	0.5625	0.675	0.03125	0.09375	0.03125	0.0989583
Patescibacteria	0.84375	1	0.21875	0.4375	0.36131	0.55664	0.3125	0.539773
Planctomycetes	0.36131	0.650359	0.371093	0.47712	NA	NA	0.280713	0.533354
Proteobacteria	0.3125	0.650359	0.3125	0.47712	1	1	0.4375	0.59375
Spirochaetes	0.84375	1	0.15625	0.4375	0.4375	0.5625	0.03125	0.0989583
Synergistetes	0.03125	0.1875	0.03125	0.28125	0.0625	0.160714	0.09375	0.254464
Tenericutes	0.0625	0.28125	0.21875	0.4375	0.21875	0.4375	0.03125	0.0989583
Verrucomicrobia	0.3125	0.650359	0.3125	0.47712	0.03125	0.09375	0.03125	0.0989583
BH = Benjamini-Hochberg
NA = not available
